# Supplementary material for: Bioinformatics driven discovery of small molecule compounds that modulate the FOXM1 and PPARA pathway activities in breast cancer
Source: Pharmacogenomics J. 2022 Nov 24;23(4):61–72. doi: 10.1038/s41397-022-00297-1 (PMC10382320; doi:10.1038/s41397-022-00297-1)
Supplement: Supplementary file 1 — Table S1 [file 41397_2022_297_MOESM1_ESM.xlsx]

## Sheet: Table S1.
Table S1. The GSEA results for PID_FOXM1_PATHWAY in TNBC versus normal breast tissue
ID	Gene Symbol a	Rank in Gene List b	Rank Metric Score c	Running ES d	Core Enrichment e
1	FOS	767	0.849	-0.011	No
2	SP1	945	0.799	0.006	No
3	ESR1	1056	0.766	0.025	No
4	RB1	1856	0.61	0.005	No
5	LAMA4	2167	0.558	0.008	No
6	GAS1	2421	0.52	0.012	No
7	CREBBP	3342	0.4	-0.02	No
8	NFATC3	3745	0.355	-0.029	No
9	EP300	4333	0.295	-0.048	No
10	MMP2	5284	0.212	-0.088	No
11	MYC	6487	0.122	-0.143	No
12	CCND1	7464	0.07	-0.188	No
13	MAP2K1	7637	0.061	-0.195	No
14	ETV5	7863	0.048	-0.204	No
15	HIST1H2BA	11300	-0.1	-0.369	No
16	TGFA	12811	-0.162	-0.438	No
17	ONECUT1	13419	-0.191	-0.461	No
18	XRCC1	16090	-0.356	-0.58	No
19	CENPB	16586	-0.395	-0.592	No
20	SKP2	19450	-0.766	-0.708	Yes
21	CDKN2A	19458	-0.768	-0.684	Yes
22	BRCA2	19565	-0.789	-0.664	Yes
23	CDK4	19572	-0.792	-0.639	Yes
24	CDK2	19664	-0.817	-0.618	Yes
25	GSK3A	19679	-0.821	-0.592	Yes
26	CDC25B	19911	-0.891	-0.575	Yes
27	CKS1B	20175	-1.038	-0.555	Yes
28	CCNE1	20246	-1.098	-0.524	Yes
29	CHEK2	20250	-1.1	-0.489	Yes
30	FOXM1	20382	-1.254	-0.456	Yes
31	CCNA2	20385	-1.257	-0.416	Yes
32	BIRC5	20407	-1.297	-0.376	Yes
33	CCNB2	20445	-1.381	-0.334	Yes
34	CENPF	20447	-1.381	-0.291	Yes
35	CDK1	20452	-1.392	-0.247	Yes
36	AURKB	20463	-1.427	-0.202	Yes
37	CENPA	20478	-1.494	-0.155	Yes
38	CCNB1	20492	-1.586	-0.106	Yes
39	PLK1	20496	-1.627	-0.054	Yes
40	NEK2	20499	-1.715	0	Yes
a Genes included in PID_FOXM1_PATHWAY.
b Position of the gene in the ranked list of genes based on the normal versus TNBC differential expression
c Score used to position the gene in the ranked list.
d The enrichment score at this point in the ranked list of genes.
e Genes with a Yes value in this column contribute to the leading-edge subset within the gene set. This is the subset of genes
that contributes most to the enrichment result.
