# Supplementary material for: Bioinformatics driven discovery of small molecule compounds that modulate the FOXM1 and PPARA pathway activities in breast cancer
Source: Pharmacogenomics J. 2022 Nov 24;23(4):61–72. doi: 10.1038/s41397-022-00297-1 (PMC10382320; doi:10.1038/s41397-022-00297-1)
Supplement: Supplementary file 2 — Table S2 [file 41397_2022_297_MOESM2_ESM.xlsx]

## Sheet: Table S2
Table S2. The GSEA results for BIOCARTA_PPARA_PATHWAY in TNBC versus normal breast tissue
ID	Gene Symbol a	Rank in Gene List b	Rank Metric Score c	Running ES d	Core Enrichment e
1	STAT5B	38	1.429	0.058	Yes
2	HSD17B4	106	1.264	0.108	Yes
3	PIK3R1	320	1.055	0.142	Yes
4	DUSP1	376	1.022	0.182	Yes
5	CD36	641	0.893	0.206	Yes
6	CITED2	831	0.829	0.232	Yes
7	STAT5A	884	0.816	0.263	Yes
8	SP1	945	0.799	0.294	Yes
9	PRKAR1A	1218	0.728	0.311	Yes
10	NCOA1	1248	0.721	0.34	Yes
11	JUN	1281	0.716	0.368	Yes
12	MAPK3	1365	0.699	0.394	Yes
13	LPL	1371	0.698	0.423	Yes
14	PRKAR2B	1649	0.644	0.436	Yes
15	NCOR1	1700	0.636	0.46	Yes
16	RB1	1856	0.61	0.478	Yes
17	RXRA	2216	0.552	0.484	Yes
18	NR2F1	2292	0.54	0.503	Yes
19	EHHADH	2650	0.486	0.506	Yes
20	ACOX1	2815	0.465	0.517	Yes
21	PRKACB	2983	0.442	0.528	Yes
22	NRIP1	3037	0.435	0.543	Yes
23	PDGFA	3175	0.42	0.554	Yes
24	NR1H3	3302	0.404	0.565	Yes
25	CREBBP	3342	0.4	0.58	Yes
26	PRKAR2A	3561	0.374	0.585	Yes
27	PPARA	4085	0.32	0.573	No
28	EP300	4333	0.295	0.573	No
29	PIK3CA	4599	0.268	0.571	No
30	ME1	4980	0.236	0.562	No
31	NFKBIA	5308	0.21	0.555	No
32	MED1	5619	0.184	0.548	No
33	MAPK1	6240	0.139	0.523	No
34	CPT1B	6420	0.127	0.52	No
35	MYC	6487	0.122	0.522	No
36	FAT1	6937	0.1	0.504	No
37	PRKCA	8734	0.002	0.416	No
38	INS	8848	0	0.411	No
39	PRKACG	9194	-0.002	0.394	No
40	NR0B2	9716	-0.027	0.369	No
41	HSPA1A	9733	-0.028	0.37	No
42	NCOR2	10087	-0.045	0.354	No
43	PRKAR1B	10119	-0.047	0.355	No
44	PPARGC1A	10246	-0.052	0.351	No
45	FABP1	10696	-0.073	0.332	No
46	PTGS2	10727	-0.075	0.334	No
47	PIK3CG	11072	-0.091	0.321	No
48	NOS2	12092	-0.133	0.276	No
49	APOA2	12707	-0.158	0.253	No
50	PRKCB	13510	-0.195	0.222	No
51	APOA1	14419	-0.247	0.188	No
52	RELA	14770	-0.271	0.182	No
53	SRA1	15458	-0.314	0.162	No
54	DUT	16111	-0.358	0.145	No
55	TNF	16856	-0.419	0.126	No
56	HSP90AA1	17781	-0.512	0.102	No
57	MRPL11	19285	-0.733	0.059	No
a Genes included in BIOCARTA_PPARA_PATHWAY.
b Position of the gene in the ranked list of genes based on the normal versus TNBC differential expression
c Score used to position the gene in the ranked list.
d The enrichment score at this point in the ranked list of genes.
e Genes with a Yes value in this column contribute to the leading-edge subset within the gene set. This is the subset of genes that contributes most to the enrichment result.
