# Supplementary material for: Bioinformatics driven discovery of small molecule compounds that modulate the FOXM1 and PPARA pathway activities in breast cancer
Source: Pharmacogenomics J. 2022 Nov 24;23(4):61–72. doi: 10.1038/s41397-022-00297-1 (PMC10382320; doi:10.1038/s41397-022-00297-1)
Supplement: Supplementary file 3 — Table S3 [file 41397_2022_297_MOESM3_ESM.xlsx]

## Sheet: Table S3
Table S3. The drugs identified by Method 2 for downregulating the
FOXM1 and upregulating the PPARA pathways simultaneously
Rank	Drug name	Dose	Cell	N a	Up score	Down score	Connectivity score (Method 2)
1	MG-262	100nM	MCF7	1	-0.549	0.187	-0.909
2	clotrimazole	50µM	MCF7	1	-0.317	0.343	-0.816
3	MG-132	21µM	MCF7	1	-0.523	0.135	-0.813
4	hycanthone	11µM	MCF7	2	-0.4415	0.1485	-0.7285
5	celastrol	3µM	MCF7	1	-0.431	0.151	-0.718
6	ciclopirox	15µM	MCF7	2	-0.4635	0.113	-0.7125
7	withaferin A	1µM	MCF7	2	-0.3915	0.176	-0.701
8	cephaeline	6µM	MCF7	3	-0.353667	0.189	-0.67
9	pararosaniline	10µM	MCF7	1	-0.309	0.232	-0.668
10	puromycin	7µM	MCF7	2	-0.344	0.187	-0.6555
11	mepacrine	8µM	MCF7	1	-0.397	0.112	-0.629
12	STOCK1N-35696	15µM	MCF7	1	-0.374	0.136	-0.629
13	5224221	12µM	MCF7	2	-0.299	0.209	-0.628
14	blebbistatin	17µM	MCF7	2	-0.367	0.1385	-0.6235
15	monensin	11µM	MCF7	1	-0.296	0.205	-0.619
16	perhexiline	10µM	MCF7	2	-0.3445	0.1545	-0.6155
17	monensin	6µM	MCF7	2	-0.2415	0.247	-0.6035
18	parthenolide	16µM	MCF7	2	-0.3255	0.1565	-0.5955
19	yohimbine	23µM	MCF7	1	-0.28	0.199	-0.591
20	cicloheximide	14µM	MCF7	2	-0.251	0.2265	-0.5895
21	esculetin	22µM	MCF7	2	-0.294	0.1805	-0.5865
22	bucladesine	20µM	MCF7	1	-0.265	0.196	-0.569
23	minocycline	11µM	MCF7	1	-0.249	0.206	-0.563
24	pentamidine	100µM	MCF7	1	-0.273	0.18	-0.559
25	oligomycin	1µM	MCF7	1	-0.157	0.29	-0.553
26	piperidolate	11µM	MCF7	2	-0.303	0.1425	-0.55
27	disulfiram	13µM	MCF7	2	-0.2325	0.213	-0.5495
28	berberine	11µM	MCF7	2	-0.3035	0.137	-0.545
29	dicycloverine	12µM	MCF7	2	-0.183	0.253	-0.5385
30	cefalonium	9µM	MCF7	1	-0.283	0.144	-0.527
31	butein	10µM	MCF7	1	-0.305	0.117	-0.521
32	raloxifene	100nM	MCF7	1	-0.306	0.114	-0.519
33	metergoline	10µM	MCF7	2	-0.274	0.1395	-0.5105
35	phenformin	10µM	MCF7	1	-0.271	0.142	-0.509
34	BW-B70C	32µM	MCF7	1	-0.201	0.211	-0.509
36	5286656	50µM	MCF7	1	-0.269	0.141	-0.507
37	butoconazole	8µM	MCF7	2	-0.2795	0.131	-0.5065
38	proadifen	10µM	MCF7	2	-0.2455	0.163	-0.505
39	azacitidine	16µM	MCF7	2	-0.3145	0.092	-0.502
40	tamoxifen	7µM	MCF7	2	-0.243	0.1595	-0.4965
41	ticarcillin	9µM	MCF7	1	-0.252	0.148	-0.494
42	hexetidine	12µM	MCF7	2	-0.2445	0.1545	-0.493
43	proscillaridin	8µM	MCF7	2	-0.1875	0.2115	-0.493
44	loxapine	9µM	MCF7	2	-0.2385	0.16	-0.492
45	bucladesine	8µM	MCF7	1	-0.195	0.199	-0.487
46	cromoglicic acid	8µM	MCF7	1	-0.217	0.172	-0.48
47	NU-1025	100µM	MCF7	2	-0.251	0.137	-0.4785
48	piroxicam	12µM	MCF7	2	-0.2035	0.18	-0.4735
49	proguanil	14µM	MCF7	2	-0.181	0.198	-0.4685
50	methanthelinium bromide	10µM	MCF7	2	-0.233	0.144	-0.4655
51	gossypol	8µM	MCF7	3	-0.336333	0.110333	-0.460667
52	chlorpromazine	11µM	MCF7	2	-0.2045	0.1665	-0.458
53	scopolamine N-oxide	10µM	MCF7	2	-0.2365	0.132	-0.4555
54	cytochalasin B	21µM	MCF7	1	-0.26	0.108	-0.455
55	etoposide	7µM	MCF7	2	-0.554	-0.0385	-0.4515
56	bisacodyl	11µM	MCF7	2	-0.1995	0.165	-0.45
57	metitepine	8µM	MCF7	2	-0.185	0.1715	-0.441
58	ethosuximide	28µM	MCF7	1	-0.239	0.112	-0.432
59	exemestane	10nM	MCF7	1	-0.259	0.09	-0.431
60	PHA-00846566E	10µM	MCF7	1	-0.237	0.106	-0.423
61	chloropyrazine	35µM	MCF7	2	-0.1455	0.189	-0.413
62	helveticoside	7µM	MCF7	3	-0.179667	0.151333	-0.409333
63	emetine	7µM	MCF7	2	-0.466	0.0035	-0.4075
64	trifluridine	14µM	MCF7	2	-0.4385	0.006	-0.4055
65	lanatoside C	4µM	MCF7	3	-0.177333	0.142333	-0.394667
66	arachidonyltrifluoromethane	10µM	MCF7	2	-0.1775	0.14	-0.3925
67	oxybenzone	18µM	MCF7	2	-0.139	0.174	-0.386
68	pyrimethamine	16µM	MCF7	2	-0.376	0.017	-0.3845
70	resveratrol	50µM	MCF7	2	-0.463	0.0055	-0.384
69	orphenadrine	13µM	MCF7	3	-0.244667	0.0716667	-0.384
71	famotidine	12µM	MCF7	2	-0.137	0.171	-0.38
72	phenyl biguanide	10µM	MCF7	1	-0.115	0.188	-0.374
73	cloperastine	11µM	MCF7	3	-0.313667	0.0533333	-0.371
74	CP-645525-01	10µM	MCF7	2	-0.189	0.109	-0.368
75	fursultiamine	9µM	MCF7	2	-0.1565	0.1355	-0.36
76	loperamide	8µM	MCF7	3	-0.285333	0.056	-0.359667
77	clomipramine	11µM	MCF7	2	-0.3245	0.0295	-0.3495
78	5255229	13µM	MCF7	2	-0.308	0.0465	-0.3475
79	0173570-0000	1µM	MCF7	1	-0.145	0.131	-0.342
80	verapamil	8µM	MCF7	2	0.005	0.243	-0.338
81	nortriptyline	13µM	MCF7	2	-0.305	-0.0565	-0.335
82	bromperidol	10µM	MCF7	2	-0.3355	-0.054	-0.332
83	thioridazine	10µM	MCF7	10	-0.2864	0.0241	-0.331
84	2-deoxy-D-glucose	10mM	MCF7	1	-0.137	0.124	-0.323
85	econazole	9µM	MCF7	2	-0.268	-0.0125	-0.3225
86	glafenine	10µM	MCF7	2	-0.2565	-0.0105	-0.3225
87	maprotiline	13µM	MCF7	2	0.0155	0.2455	-0.3205
88	methylbenzethonium chloride	9µM	MCF7	3	-0.275333	0.0446667	-0.318
90	triprolidine	13µM	MCF7	2	-0.083	0.1625	-0.316
89	tacrine	16µM	MCF7	2	-0.0205	0.2235	-0.316
91	cefalotin	10µM	MCF7	2	-0.234	0.032	-0.3155
92	dopamine	1µM	MCF7	1	-0.14	0.114	-0.314
93	ursolic acid	9µM	MCF7	2	-0.032	0.182	-0.3085
94	wortmannin	1µM	MCF7	2	-0.243	0.071	-0.3065
95	gabapentin	23µM	MCF7	2	-0.2725	-0.012	-0.3055
96	clozapine	10µM	MCF7	7	-0.120143	0.108857	-0.303429
97	oxybutynin	10µM	MCF7	2	-0.2785	0.023	-0.302
98	isocorydine	12µM	MCF7	2	-0.2815	-0.038	-0.299
99	indometacin	20µM	MCF7	1	-0.141	0.096	-0.293
100	perphenazine	10µM	MCF7	2	-0.178	0.0525	-0.289
101	thapsigargin	100nM	MCF7	2	-0.2665	0.009	-0.2885
102	clofazimine	8µM	MCF7	3	-0.0206667	0.182667	-0.286
103	oxaprozin	300µM	MCF7	2	-0.2875	-0.011	-0.2855
104	promazine	12µM	MCF7	3	-0.225667	0.034	-0.284333
105	ivermectin	5µM	MCF7	2	-0.2955	-0.009	-0.2835
106	Prestwick-559	8µM	MCF7	2	-0.3235	-0.0505	-0.28
107	butyl hydroxybenzoate	21µM	MCF7	3	-0.23	0.0276667	-0.279667
108	suloctidil	12µM	MCF7	2	-0.269	0.0185	-0.2795
110	astemizole	9µM	MCF7	2	-0.3075	-0.014	-0.279
109	5279552	22µM	MCF7	2	-0.2375	0.002	-0.279
111	prochlorperazine	7µM	MCF7	2	-0.325	-0.03	-0.278
112	pronetalol	15µM	MCF7	2	-0.1775	0.026	-0.278
114	zidovudine	15µM	MCF7	2	-0.3205	-0.0555	-0.2745
113	raloxifene	8µM	MCF7	2	-0.293	-0.005	-0.2745
115	dyclonine	12µM	MCF7	2	-0.017	0.178	-0.272
116	terfenadine	8µM	MCF7	2	-0.2785	-0.0235	-0.27
117	clobetasol	9µM	MCF7	2	-0.2885	0.007	-0.2685
118	quipazine	9µM	MCF7	2	0.0165	0.1765	-0.2685
119	dequalinium chloride	8µM	MCF7	2	-0.3015	-0.0085	-0.268
120	tamoxifen	1µM	MCF7	2	-0.319	-0.0535	-0.2675
122	mycophenolic acid	12µM	MCF7	2	-0.292	-0.0325	-0.267
121	folic acid	9µM	MCF7	2	0.0295	0.1855	-0.267
123	lasalocid	7µM	MCF7	2	0.0235	0.1815	-0.2665
124	benzethonium chloride	9µM	MCF7	2	-0.2915	-0.0135	-0.2655
125	lovastatin	10µM	MCF7	2	0.0165	0.2785	-0.2645
126	semustine	100µM	MCF7	2	-0.246	0.0025	-0.264
127	moxisylyte	13µM	MCF7	2	-0.303	-0.0715	-0.2635
128	mafenide	18µM	MCF7	2	-0.045	0.1285	-0.262
129	metixene	12µM	MCF7	2	-0.054	0.2235	-0.2615
130	mebeverine	9µM	MCF7	2	-0.054	0.1495	-0.26
131	fluorocurarine	12µM	MCF7	2	-0.17	0.0505	-0.259
132	thiamazole	35µM	MCF7	3	-0.0193333	0.181667	-0.258333
133	epirizole	17µM	MCF7	2	-0.2745	-0.0825	-0.2575
134	fendiline	11µM	MCF7	2	-0.2205	0.005	-0.2575
135	oxyphenbutazone	12µM	MCF7	2	-0.2915	0.027	-0.257
136	clomifene	7µM	MCF7	2	-0.324	0.0055	-0.2565
137	phenazopyridine	16µM	MCF7	2	-0.035	0.1255	-0.2565
139	pyrvinium	1µM	MCF7	2	-0.2975	0.0315	-0.255
138	acetazolamide	18µM	MCF7	2	-0.2355	-0.0175	-0.255
140	sulfaguanidine	19µM	MCF7	2	-0.17	0.0155	-0.2545
141	SC-560	10µM	MCF7	2	-0.2525	0.065	-0.253
142	enilconazole	13µM	MCF7	2	-0.28	-0.0525	-0.252
143	erastin	20µM	MCF7	2	-0.2935	-0.044	-0.2515
144	BAS-012416453	38µM	MCF7	2	-0.015	0.167	-0.251
145	ketorolac	11µM	MCF7	2	0.0145	0.1695	-0.2495
146	mifepristone	9µM	MCF7	2	-0.26	0.0015	-0.249
147	labetalol	11µM	MCF7	2	-0.2155	0.025	-0.2485
148	exisulind	50µM	MCF7	2	-0.031	0.1495	-0.248
149	valproic acid	1mM	MCF7	8	-0.14575	0.072125	-0.247375
150	pentoxyverine	8µM	MCF7	2	-0.312	-0.026	-0.247
151	prochlorperazine	10µM	MCF7	7	-0.338571	-0.0641429	-0.245286
152	azacyclonol	15µM	MCF7	2	-0.0035	0.201	-0.244
153	indometacin	11µM	MCF7	2	-0.28	-0.0365	-0.243
154	cyclobenzaprine	13µM	MCF7	2	0.012	0.153	-0.242
157	morantel	11µM	MCF7	2	-0.308	-0.05	-0.2405
155	apramycin	7µM	MCF7	2	-0.3065	0.0035	-0.2405
158	paracetamol	26µM	MCF7	2	-0.183	0.013	-0.2405
156	carmustine	100µM	MCF7	2	-0.1765	0.0295	-0.2405
161	bepridil	10µM	MCF7	2	-0.352	-0.063	-0.24
159	acepromazine	9µM	MCF7	2	-0.304	-0.0065	-0.24
160	aminophenazone	17µM	MCF7	2	-0.2445	-0.001	-0.24
163	trapidil	19µM	MCF7	2	-0.1695	-0.0215	-0.239
162	spironolactone	10µM	MCF7	2	0.0005	0.14	-0.239
164	disopyramide	12µM	MCF7	2	-0.2645	-0.1065	-0.2365
165	imipramine	13µM	MCF7	2	-0.2775	-0.028	-0.236
166	xylometazoline	14µM	MCF7	2	-0.228	-0.014	-0.236
168	prenylamine	10µM	MCF7	2	-0.339	0.006	-0.2355
167	hydrastinine	16µM	MCF7	2	-0.1975	-0.0475	-0.2355
169	naftifine	12µM	MCF7	2	-0.0155	0.181	-0.235
170	trifluoperazine	10µM	MCF7	7	-0.252857	0.0234286	-0.234714
171	ethoxyquin	18µM	MCF7	2	-0.238	-0.057	-0.2335
172	ifenprodil	8µM	MCF7	2	-0.24	-0.094	-0.2325
173	sulfathiazole	16µM	MCF7	2	-0.181	0.0375	-0.2325
174	oxolamine	9µM	MCF7	2	-0.0225	0.182	-0.232
177	remoxipride	10µM	MCF7	2	-0.259	-0.039	-0.2315
176	pridinol	10µM	MCF7	2	-0.219	-0.0445	-0.2315
175	glycocholic acid	9µM	MCF7	2	-0.2025	-0.004	-0.2315
178	chlorpropamide	14µM	MCF7	2	-0.2435	-0.024	-0.231
179	nifuroxazide	15µM	MCF7	2	-0.27	-0.0005	-0.23
180	sulfadiazine	16µM	MCF7	2	-0.038	0.143	-0.23
182	thalidomide	15µM	MCF7	2	-0.2	-0.0195	-0.2295
181	benzonatate	7µM	MCF7	2	-0.1825	0.0105	-0.2295
183	doxylamine	10µM	MCF7	2	-0.2095	-0.0105	-0.229
186	molsidomine	17µM	MCF7	2	-0.2765	-0.0605	-0.228
185	cefamandole	8µM	MCF7	2	0.0395	0.1765	-0.228
184	brinzolamide	10µM	MCF7	2	0.055	0.175	-0.228
187	bacitracin	3µM	MCF7	2	-0.182	0.025	-0.227
188	dextromethorphan	11µM	MCF7	2	-0.2305	-0.0075	-0.2255
189	felodipine	10µM	MCF7	5	-0.2386	-0.0346	-0.2254
190	Prestwick-920	14µM	MCF7	2	-0.031	0.1715	-0.225
191	apomorphine	6µM	MCF7	2	-0.3185	-0.0405	-0.2245
192	mecamylamine	20µM	MCF7	2	-0.014	0.163	-0.2235
193	strophanthidin	10µM	MCF7	2	0.0905	0.179	-0.223
194	flufenamic acid	14µM	MCF7	2	-0.1785	-0.049	-0.222
195	norethisterone	13µM	MCF7	2	-0.272	-0.0585	-0.2205
196	tracazolate	12µM	MCF7	2	-0.276	-0.05	-0.22
197	15-delta prostaglandin J2	10µM	MCF7	8	-0.465125	-0.055	-0.21975
199	Trolox C	16µM	MCF7	2	-0.2705	-0.044	-0.2185
198	paromomycin	6µM	MCF7	2	-0.175	-0.0665	-0.2185
200	methylergometrine	9µM	MCF7	2	-0.2105	-0.022	-0.218
201	timolol	9µM	MCF7	3	-0.0293333	0.125333	-0.218
202	5155877	10µM	MCF7	2	-0.247	-0.009	-0.217
203	nicardipine	8µM	MCF7	2	-0.202	0.003	-0.217
206	todralazine	15µM	MCF7	2	-0.2625	0.0075	-0.2165
204	benfluorex	10µM	MCF7	2	-0.194	0.0385	-0.2165
205	cinchonine	14µM	MCF7	2	0.116	0.2005	-0.2165
207	tribenoside	8µM	MCF7	2	-0.241	-0.016	-0.2155
208	valinomycin	100nM	MCF7	2	-0.0105	0.2055	-0.215
209	chlorcyclizine	12µM	MCF7	3	-0.174	0.0706667	-0.213
210	guanfacine	14µM	MCF7	3	-0.337333	-0.096	-0.211667
211	zomepirac	13µM	MCF7	2	-0.2075	-0.0275	-0.2115
212	drofenine	11µM	MCF7	2	-0.2565	0.0155	-0.211
213	fenspiride	13µM	MCF7	2	-0.18	0.0285	-0.211
214	thioproperazine	6µM	MCF7	2	-0.1995	-0.009	-0.2095
215	2-aminobenzenesulfonamide	23µM	MCF7	2	0.008	0.177	-0.209
217	PF-00875133-00	10µM	MCF7	2	-0.178	-0.0545	-0.2085
216	L-methionine sulfoximine	22µM	MCF7	2	0.0315	0.1665	-0.2085
218	flunixin	8µM	MCF7	2	-0.199	-0.097	-0.2075
219	harpagoside	8µM	MCF7	2	0.069	0.199	-0.2075
220	etofylline	18µM	MCF7	2	-0.263	-0.0365	-0.207
222	suxibuzone	9µM	MCF7	2	-0.257	-0.012	-0.2055
221	capsaicin	13µM	MCF7	2	-0.2	-0.0215	-0.2055
224	mefloquine	10µM	MCF7	2	-0.2225	0.0155	-0.2045
223	iohexol	5µM	MCF7	2	0.0325	0.1745	-0.2045
225	nimesulide	13µM	MCF7	2	-0.251	-0.0435	-0.204
226	chlorpropamide	100µM	MCF7	2	-0.2345	-0.0145	-0.2035
227	penbutolol	6µM	MCF7	2	0.027	0.2075	-0.2035
229	talampicillin	8µM	MCF7	2	-0.2455	-0.0545	-0.2025
228	SR-95639A	10µM	MCF7	2	-0.155	-0.0145	-0.2025
230	tranylcypromine	24µM	MCF7	2	-0.2105	0.0115	-0.2015
231	velnacrine	12µM	MCF7	2	-0.0145	0.121	-0.2005
233	CP-320650-01	10µM	MCF7	2	0	0.124	-0.2
232	amrinone	21µM	MCF7	2	0.005	0.1405	-0.2
235	colecalciferol	10µM	MCF7	2	-0.1895	0.0045	-0.1995
234	acetylsalicylsalicylic acid	13µM	MCF7	2	-0.143	0.006	-0.1995
236	hemicholinium	7µM	MCF7	2	-0.205	-0.0665	-0.199
237	amoxapine	13µM	MCF7	2	-0.2295	-0.0195	-0.1985
238	mianserin	13µM	MCF7	2	-0.1435	-0.0195	-0.1985
240	theobromine	22µM	MCF7	2	-0.2615	-0.04	-0.1975
239	rolipram	15µM	MCF7	2	-0.224	-0.0265	-0.1975
242	SC-58125	10µM	MCF7	2	-0.195	-0.021	-0.1965
241	dicloxacillin	8µM	MCF7	2	0.063	0.2025	-0.1965
243	flupentixol	8µM	MCF7	2	-0.2585	-0.027	-0.196
244	clozapine	12µM	MCF7	3	-0.257	-0.0506667	-0.195667
245	vanoxerine	8µM	MCF7	2	-0.183	-0.0015	-0.194
246	CP-319743	10µM	MCF7	2	-0.214	0.0115	-0.1935
247	homosalate	15µM	MCF7	2	0.041	0.196	-0.1935
248	mesalazine	26µM	MCF7	2	-0.006	0.1695	-0.1925
249	eticlopride	11µM	MCF7	2	0.0275	0.1575	-0.192
250	clofilium tosylate	8µM	MCF7	2	-0.2715	-0.0515	-0.1915
251	tetramisole	17µM	MCF7	2	-0.17	-0.044	-0.191
252	pentetrazol	29µM	MCF7	2	0.021	0.173	-0.1905
253	ouabain	5µM	MCF7	2	-0.222	-0.026	-0.189
254	diflorasone	8µM	MCF7	2	-0.2695	-0.0175	-0.188
255	phenindione	18µM	MCF7	2	-0.1915	-0.0225	-0.188
256	etanidazole	19µM	MCF7	2	-0.159	-0.064	-0.1875
257	iobenguane	11µM	MCF7	2	0.022	0.1745	-0.1875
258	tonzonium bromide	7µM	MCF7	2	-0.22	-0.0245	-0.186
259	protriptyline	13µM	MCF7	2	-0.2845	0.013	-0.1855
260	wortmannin	10nM	MCF7	8	-0.006125	0.127375	-0.18475
261	lynestrenol	14µM	MCF7	2	-0.212	-0.006	-0.184
263	fluphenazine	10µM	MCF7	8	-0.303875	-0.02525	-0.1835
262	carteolol	12µM	MCF7	2	0.0795	0.1555	-0.1835
265	saquinavir	5µM	MCF7	2	-0.236	-0.0675	-0.1825
264	fluoxetine	12µM	MCF7	2	0.007	0.169	-0.1825
266	pheniramine	11µM	MCF7	2	0.079	0.148	-0.182
267	butacaine	13µM	MCF7	2	-0.2205	-0.0215	-0.181
268	droperidol	11µM	MCF7	2	-0.1845	-0.0735	-0.1805
269	hesperidin	7µM	MCF7	2	-0.1365	-0.0395	-0.1805
270	niridazole	19µM	MCF7	2	-0.1625	-0.073	-0.1795
271	4-hydroxyphenazone	20µM	MCF7	2	-0.137	-0.007	-0.179
273	mometasone	8µM	MCF7	2	-0.342	-0.043	-0.1785
272	furazolidone	18µM	MCF7	2	0.071	0.1605	-0.1785
274	SB-202190	1µM	MCF7	3	-0.192	-0.062	-0.177667
275	atropine oxide	12µM	MCF7	2	-0.1465	-0.02	-0.1775
277	PHA-00851261E	10µM	MCF7	2	-0.197	-0.072	-0.177
276	dosulepin	12µM	MCF7	2	-0.1685	-0.0055	-0.177
279	Prestwick-1100	9µM	MCF7	2	-0.212	-0.0145	-0.1765
278	colistin	3µM	MCF7	2	0.054	0.1395	-0.1765
280	nabumetone	18µM	MCF7	2	-0.1625	-0.0135	-0.176
281	epitiostanol	13µM	MCF7	2	-0.0095	0.1455	-0.1755
282	lidoflazine	8µM	MCF7	2	0.035	0.1865	-0.1755
283	rottlerin	10µM	MCF7	3	-0.287	-0.0893333	-0.174
284	nilutamide	13µM	MCF7	2	-0.201	-0.0675	-0.1725
285	stachydrine	22µM	MCF7	2	0.0915	0.1485	-0.172
286	niflumic acid	14µM	MCF7	2	0.0355	0.2015	-0.1715
288	spiramycin	5µM	MCF7	3	-0.226333	-0.068	-0.171
287	hydrochlorothiazide	13µM	MCF7	2	0.067	0.14	-0.171
290	salsolinol	15µM	MCF7	2	-0.1875	-0.042	-0.169
289	clopamide	12µM	MCF7	2	-0.016	0.137	-0.169
291	CP-863187	10µM	MCF7	2	0.075	0.179	-0.1685
293	triamterene	16µM	MCF7	2	-0.139	-0.0205	-0.168
292	meclofenamic acid	12µM	MCF7	2	0.078	0.209	-0.168
294	coralyne	10µM	MCF7	2	0.0385	0.1945	-0.1675
295	pivampicillin	9µM	MCF7	2	-0.022	0.1255	-0.1665
297	quinisocaine	13µM	MCF7	2	-0.2825	-0.0345	-0.1655
296	etofenamate	11µM	MCF7	2	-0.229	-0.11	-0.1655
298	nitrofural	20µM	MCF7	2	-0.179	-0.044	-0.165
299	raubasine	10µM	MCF7	2	-0.197	-0.048	-0.1645
300	imidurea	10µM	MCF7	2	-0.1315	-0.0265	-0.164
301	piperacetazine	10µM	MCF7	2	-0.1895	-0.0075	-0.163
302	chlortetracycline	8µM	MCF7	2	-0.215	-0.063	-0.1625
303	monastrol	20µM	MCF7	2	0.051	0.099	-0.1625
304	pralidoxime	23µM	MCF7	2	0.035	0.1245	-0.1615
305	acacetin	14µM	MCF7	3	-0.264667	-0.0766667	-0.160667
306	levonorgestrel	13µM	MCF7	3	-0.322	-0.138333	-0.159667
307	pirlindole	12µM	MCF7	2	0.035	0.1905	-0.1595
308	probucol	8µM	MCF7	3	-0.228333	-0.094	-0.159333
309	chlorambucil	13µM	MCF7	2	-0.0075	0.1265	-0.1565
310	benzamil	11µM	MCF7	3	0.0253333	0.183667	-0.155
311	CP-944629	10µM	MCF7	2	0.029	0.12	-0.1545
312	levocabastine	9µM	MCF7	2	-0.182	-0.0705	-0.1535
313	(-)-MK-801	12µM	MCF7	2	-0.2355	-0.0765	-0.153
314	homatropine	11µM	MCF7	2	0.0945	0.146	-0.152
315	santonin	16µM	MCF7	2	-0.1795	-0.057	-0.1515
316	napelline	11µM	MCF7	2	-0.204	-0.0235	-0.151
317	5194442	20µM	MCF7	2	-0.216	-0.012	-0.1505
318	spectinomycin	10µM	MCF7	2	-0.175	-0.122	-0.1495
319	nefopam	14µM	MCF7	3	-0.0476667	0.092	-0.149333
320	solasodine	10µM	MCF7	3	-0.257667	-0.0596667	-0.148333
321	ikarugamycin	2µM	MCF7	3	-0.217667	-0.067	-0.147333
322	aconitine	6µM	MCF7	2	0.1505	0.129	-0.1465
323	aceclofenac	11µM	MCF7	2	0.0095	0.143	-0.146
324	digoxigenin	10µM	MCF7	3	-0.00866667	0.0666667	-0.145
325	finasteride	11µM	MCF7	3	0.110333	0.187	-0.144667
326	3-hydroxy-DL-kynurenine	18µM	MCF7	3	-0.0683333	0.0333333	-0.140667
327	alfuzosin	9µM	MCF7	3	-0.210667	-0.0673333	-0.139
328	6-benzylaminopurine	18µM	MCF7	3	-0.304333	-0.132667	-0.135
329	novobiocin	100µM	MCF7	3	-0.208333	-0.0183333	-0.133
330	testosterone	12µM	MCF7	3	-0.233333	-0.0993333	-0.132667
331	BCB000040	10µM	MCF7	2	0.126	0.162	-0.1325
332	piperacillin	7µM	MCF7	3	-0.0746667	-0.0196667	-0.127
333	troglitazone	10µM	MCF7	7	-0.153857	0.0151429	-0.125714
334	flunisolide	9µM	MCF7	3	-0.0943333	0.0223333	-0.125333
335	fulvestrant	1µM	MCF7	14	-0.210714	-0.0602857	-0.125
336	sulfafurazole	15µM	MCF7	3	-0.216667	-0.0923333	-0.123667
337	thioperamide	10µM	MCF7	3	-0.027	0.0876667	-0.12
338	aciclovir	18µM	MCF7	3	-0.002	0.076	-0.119
339	fulvestrant	10nM	MCF7	7	-0.0264286	0.0988571	-0.118571
340	metoclopramide	12µM	MCF7	3	-0.073	0.0543333	-0.116667
341	fluocinonide	8µM	MCF7	3	-0.255	-0.131333	-0.108
342	pramocaine	12µM	MCF7	3	-0.172333	-0.109	-0.107667
343	myosmine	27µM	MCF7	3	0.0966667	0.173	-0.105333
344	PF-00562151-00	10µM	MCF7	4	-0.13875	-0.0045	-0.1025
345	LY-294002	10µM	MCF7	26	-0.2755	-0.112	-0.1005
346	famprofazone	11µM	MCF7	3	-0.236667	-0.101667	-0.0933333
347	vorinostat	10µM	MCF7	7	-0.243857	-0.136857	-0.0824286
348	haloperidol	11µM	MCF7	3	0.0123333	0.084	-0.0656667
349	trichostatin A	1µM	MCF7	23	-0.218783	-0.118739	-0.0563478
350	estradiol	100nM	MCF7	7	-0.0901429	-0.0488571	-0.055
351	nordihydroguaiaretic acid	1µM	MCF7	8	-0.1815	-0.11925	-0.050875
352	alpha-estradiol	10nM	MCF7	9	-0.253556	-0.161778	-0.0452222
353	sirolimus	100nM	MCF7	25	-0.1598	-0.08608	-0.04276
354	trichostatin A	100nM	MCF7	69	-0.223101	-0.135058	-0.0390145
355	ketoprofen	16µM	MCF7	3	-0.118667	-0.072	-0.0356667
356	cefapirin	9µM	MCF7	2	0.0105	0.0855	-0.0225
357	15(S)-15-methylprostaglandin E2	10µM	MCF7	2	-0.014	0.028	-0.014
358	thalidomide	100µM	MCF7	2	-0.0325	0.033	-0.0125
359	valproic acid	50µM	MCF7	8	-0.156375	-0.109125	-0.007625
360	azlocillin	8µM	MCF7	2	-0.0805	-0.022	-0.006
a The number of the MCF7 cell samples treated by the drug at the same dose.
